# Supplementary material for: Computer-Based Assessment: Dual-Task Outperforms Large-Screen Cancellation Task in Detecting Contralesional Omissions
Source: Front Psychol. 2022 Jan 7;12:790438. doi: 10.3389/fpsyg.2021.790438 (PMC8777372; doi:10.3389/fpsyg.2021.790438)
Supplement: Supplementary file 1 [file Table_1.xlsx]

## Sheet: Table A
	Table A. Characteristics of the patient participants, and healthy matched controls.
	Case number	Group	Brain imaging	Characteristics of an index strokea			Methods and findings of the initial neglect assessmentb			Neglect initiallyb	Bells Test at the time of the studyc		Computer-based dual-tasksd		Large-screen cancellation taskd		Paper-and-pencil cancellation taskd
				lesion location	stroke type (I/H)		clinical observation	copying a drawing	cancellation task1		detected (L)	detected (R)	omissions % (L / R) McNemar's test		omissions % (L / R) McNemar's test		omissions % (L / R) McNemar's test
	1	RH	CT	F;T;In	I		rightward orientation	uses only the right side of the sheet	-32	yes	11	11	6% / 8%	(1,N=64) = .000, p = 1.000	6% / 3%	(1,N=30) = .500, p = .480	6% / 3%	(1,N=30) = .500, p = .480
	2	RH	CT	MCA and ACA	I		collides leftwards	starts drawing from the right side	02,3	yes	14	14	0% / 0%	no omissions	0% / 0%	no omissions	0% / 0%	no omissions
	3	RH	CT	F;T;B	I		rightward orientation	missing parts on the left	N/A	yes	15	15	36% / 22%	(1,N=64) = 7.111, p = .008	6% / 3%	(1,N=30) = .000, p = 1.000	3% / 0%	(1,N=30) = .000, p = 1.000
	4	RH	MRI	F	I;H*		intact	intact	12	no	11	12	6% / 3%	(1,N=64) = .500, p = .480	0% / 0%	no omissions	13% / 6%	(1,N=30) = .500, p = .480
	5	RH	MRI	MCA	I		intact	intact	-12	no	15	15	2% / 2%	(1,N=64) = .000, p = 1.000	0% / 0%	no omissions	0% / 0%	no omissions
	6	RH	CT	P	H		unaware of the left hemispace	uses only the right side of the sheet	-33	yes	12	12	14% / 16%	(1,N=64) = .000, p = 1.000	0% / 3%	(1,N=30) = .000, p = 1.000	3% / 6%	(1,N=30) = .000, p = 1.000
	7	RH	MRI	F;T;P;In;B;IC;CoRa	I		rightward orientation	intact	-52	yes	15	13	0% / 0%	no omissions	3% / 3%	(1,N=30) = .000, p = 1.000	0% / 0%	no omissions
	8	RH	CT	MCA	I		rightward orientation	missing parts on the left	-153	yes	15	15	44% / 0%	(1,N=64) = 26.036, p < .001	0% / 0%	no omissions	3% / 0%	(1,N=30) = .000, p = 1.000
	9	RH	MRI	F	I;H*		rightward orientation	intact	-42	yes	15	14	5% / 0%	(1,N=64) = 1.333, p = .250	0% / 0%	no omissions	6% / 3%	(1,N=30) = .000, p = 1.000
	10	RH	MRI	B;CoRa	I;H		collides leftwards	starts drawing from the right side	-82	yes	15	13	5% / 2%	(1,N=64) = .500, p = .480	0% / 0%	no omissions	0% / 0%	no omissions
	11	RH	CT	F	H*		intact	intact	03	no	15	14	36% / 22%	(1,N=64) = 7.111, p = .008	0% / 3%	(1,N=30) = .000, p = 1.000	0% / 0%	no omissions
	12	RH	CT	T;SF	I;H		rightward orientation	uses only the right side of the sheet	-22	yes	12	14	14% / 3%	(1,N=64) = 5.143, p = .023	3% / 0%	(1,N=30) = .000, p = 1.000	0% / 3%	(1,N=30) = .000, p = 1.000
	13	RH	MRI	T;O;Th	I		intact	intact	52	no	13	15	16% / 0%	(1,N=64) = 8.100, p = .004	0% / 0%	no omissions	3% / 0%	(1,N=30) = .000, p = 1.000
	14	RH	CT	T;P	H		intact	intact	62; 13	no	14	11	2% / 2%	(1,N=64) = .500, p = .480	0% / 0%	no omissions	3% / 0%	(1,N=30) = .000, p = 1.000
	15	RH	MRI	F;P;In	I;H		rightward orientation	missing parts on the left	-12	yes	14	13	3% / 2%	(1,N=64) = .000, p = 1.000	3% / 16%	(1,N=30) = 2.250, p = .134	0% / 0%	no omissions
	16	RH	MRI	F;P	I		intact	intact	-32; 23	no	14	14	2% / 6%	(1,N=64) = 1.333, p = .248	0% / 0%	no omissions	0% / 0%	no omissions
	17	RH	MRI	F	I		intact	intact	-22	no	15	15	20% / 8%	(1,N=64) = 6.125, p = .013	10% / 3%	(1,N=30) = .500, p = .480	0% / 0%	no omissions
	18	RH	CT	P	I		rightward orientation	missing parts on the left	-72	yes	15	14	3% / 0%	(1,N=64) = .500, p = .480	0% / 0%	no omissions	3% / 0%	(1,N=30) = .000, p = 1.000
	19	RH	MRI	F;P;In	I		intact	intact	-12	no	14	15	0% / 3%	(1,N=64) = .500, p = .480	0% / 0%	no omissions	0% / 0%	no omissions
	20	RH	MRI	T	I		intact	intact	72	no	15	15	2% / 0%	(1,N=64) = .000, p = 1.000	0% / 0%	no omissions	0% / 0%	no omissions
	21	LH	CT	BS	I		intact	intact	-12	no	14	15	0% / 3%	(1,N=64) = .500, p = .480	0% / 3%	(1,N=30) = .000, p = 1.000	0% / 0%	no omissions
	22	LH	CT	B	I		intact	intact	12	no	15	15	2% / 2%	(1,N=64) = .000, p = 1.000	0% / 3%	(1,N=30) = .000, p = 1.000	0% / 0%	no omissions
	23	LH	CT	Th	I		intact	intact	N/A	no	12	12	5% / 5%	(1,N=64) = .000, p = 1.000	0% / 0%	no omissions	10% / 0%	(1,N=30) = 1.333, p = .248
	24	LH	MRI	BS	I		intact	intact	N/A	no	15	14	2% / 2%	(1,N=64) = .000, p = 1.000	0% / 0%	no omissions	0% / 3%	(1,N=30) = .000, p = 1.000
	25	LH	CT	Th	I		intact	intact	12	no	14	10	6% / 56%	(1,N=64) = 30.031, p < .001	0% / 3%	(1,N=30) = .000, p = 1.000	3% / 0%	(1,N=30) = .000, p = 1.000
	26	LH	MRI	B, CoRa	I		leftward orientation	uses only the left side of the sheet	32	yes	15	12	8% / 2%	(1,N=64) = 2.250, p = .134	6% / 6%	(1,N=30) = .000, p = 1.000	3% / 3%	(1,N=30) = .000, p = 1.000
	27	LH	MRI	T;O	I;H		intact	intact	22	no	14	15	2% / 0%	(1,N=64) = .000, p = 1.000	0% / 0%	no omissions	0% / 6%	(1,N=30) = .500, p = .480
	28	LH	MRI	IC	I		intact	intact	-42	no	13	15	0% / 0%	no omissions	0% / 3%	(1,N=30) = .000, p = 1.000	0% / 0%	no omissions
	29	LH	CT	F;T;B	I		leftward orientation	missing parts on the right	32	yes	15	15	2% / 0%	(1,N=64) = .000, p = 1.000	0% / 0%	no omissions	3% / 0%	(1,N=30) = .000, p = 1.000
	30	LH	MRI	O;Th	I		intact	intact	-32	no	15	15	3% / 0%	(1,N=64) = .500, p = .480	0% / 3%	(1,N=30) = .000, p = 1.000	0% / 0%	no omissions
	31	LH	MRI	T;P	H		intact	intact	22	no	14	13	2% / 0%	(1,N=64) = .000, p = 1.000	3% / 0%	(1,N=30) = .000, p = 1.000	0% / 3%	(1,N=30) = .000, p = 1.000
	32	LH	CT	CB	I		intact	intact	-12	no	15	15	3% / 0%	(1,N=64) = .500, p = .480	0% / 0%	no omissions	3% / 6%	(1,N=30) = .000, p = 1.000
	33	LH	MRI	CB	I		intact	intact	-12	no	15	15	0% / 2%	(1,N=64) = .000, p = 1.000	6% / 3%	(1,N=30) = .000, p = 1.000	0% / 0%	no omissions
	34	LH	MRI	F;P;O	I		intact	intact	12	no	13	14	3% / 13%	(1,N=64) = 4.167, p = .041	0% / 0%	no omissions	3% / 0%	(1,N=30) = .000, p = 1.000
	35	LH	MRI	T;P;In	I		intact	intact	-12	no	15	15	0% / 3%	(1,N=64) = .500, p = .480	0% / 3%	(1,N=30) = .000, p = 1.000	0% / 6%	(1,N=30) = .500, p = .480
	36	LH	MRI	F;T;CB	I		intact	intact	N/A	no	12	14	0% / 2%	(1,N=64) = .000, p = 1.000	0% / 0%	no omissions	10% / 0%	(1,N=30) = 1.333, p = .248
	37	LH	CT	CoRa	I		intact	intact	N/A	no	11	15	2% / 2%	(1,N=64) = .000, p = 1.000	0% / 0%	no omissions	0% / 0%	no omissions
	38	LH	MRI	F;In;B;CoRa	I		intact	intact	13	no	15	15	3% / 0%	(1,N=64) = .500, p = .480	0% / 0%	no omissions	0% / 0%	no omissions
	39	LH	MRI	BS	I		intact	intact	02	no	14	15	8% / 6%	(1,N=64) = .500, p = .480	0% / 0%	no omissions	0% / 0%	no omissions
	40	LH	MRI	F;SF	I		leftward orientation	missing parts on the right	122	yes	15	15	2% / 0%	(1,N=64) = .000, p = 1.000	3% / 10%	(1,N=30) = .500, p = .480	3% / 0%	(1,N=30) = .000, p = 1.000
	41	C									10	12	5% / 5%	(1,N=64) = .000, p = 1.000	6% / 0%	(1,N=30) = .500, p = .480	6% / 3%	(1,N=30) = .000, p = 1.000
	42	C									15	13	3% / 0%	(1,N=64) = .500, p = .480	3% / 0%	(1,N=30) = .000, p = 1.000	0% / 0%	no omissions
	43	C									15	15	0% / 0%	no omissions	0% / 0%	no omissions	0% / 0%	no omissions
	44	C									15	15	0% / 0%	no omissions	0% / 0%	no omissions	0% / 0%	no omissions
	45	C									15	15	2% / 6%	(1,N=64) = 1.333, p = .248	0% / 0%	no omissions	0% / 0%	no omissions
	46	C									15	15	0% / 5%	(1,N=64) = 1.333, p = .248	0% / 0%	no omissions	0% / 0%	no omissions
	47	C									15	15	0% / 3%	(1,N=64) = .500, p = .480	0% / 0%	no omissions	0% / 0%	no omissions
	48	C									15	14	0% / 0%	no omissions	0% / 3%	(1,N=30) = .000, p = 1.000	3% / 0%	(1,N=30) = .000, p = 1.000
	49	C									14	15	2% / 0%	(1,N=64) = .000, p = 1.000	0% / 0%	no omissions	0% / 0%	no omissions
	50	C									14	14	3% / 3%	(1,N=64) = .000, p = 1.000	0% / 0%	no omissions	6% / 3%	(1,N=30) = .000, p = 1.000
	51	C									14	14	5% / 2%	(1,N=64) = .500, p = .480	3% / 0%	(1,N=30) = .000, p = 1.000	0% / 3%	(1,N=30) = .000, p = 1.000
	52	C									15	13	3% / 2%	(1,N=64) = .000, p = 1.000	0% / 0%	no omissions	3% / 0%	(1,N=30) = .000, p = 1.000
	53	C									15	14	2% / 0%	(1,N=64) = .000, p = 1.000	0% / 0%	no omissions	3% / 0%	(1,N=30) = .000, p = 1.000
	54	C									15	14	0% / 2%	(1,N=64) = .000, p = 1.000	0% / 0%	no omissions	0% / 0%	no omissions
	55	C									15	13	0% / 3%	(1,N=64) = .500, p = .480	0% / 0%	no omissions	0% / 0%	no omissions
	56	C									15	14	0% / 0%	no omissions	0% / 0%	no omissions	0% / 0%	no omissions
	57	C									15	15	0% / 0%	no omissions	0% / 0%	no omissions	0% / 0%	no omissions
	58	C									15	14	0% / 0%	no omissions	0% / 3%	(1,N=30) = .000, p = 1.000	3% / 0%	(1,N=30) = .000, p = 1.000
	59	C									15	15	2% / 3%	(1,N=64) = .000, p = 1.000	0% / 0%	no omissions	0% / 0%	no omissions
	60	C									15	14	0% / 0%	no omissions	0% / 0%	no omissions	0% / 0%	no omissions
	aLesion characteristics described by an experienced neuroradiologist from the CT/MRI scans taken in accordance with Helsinki University Hospital clinical standards and stroke guidelines
	bInitial neglect diagnosis based on clinical evaluation of experienced neuropsychologist; examination performed on average 13 days post stroke
	1Subtraction score for cancellation task omissions (R-L)
	2Cancellation task used in the initial assessment: Vilkki, J. (1989). Hemi-inattention in visual search for parallel lines after focal cerebral lesions. J Clin Exp Neuropsychol. 11, 319-331
	3Cancellation task used in the initial assessment: Gauthier, L., Dehaut, F., and Joanette, Y. (1989). The Bells Test: A quantitative and qualitative test for visual neglect. Int. J. Clin. Neuropsychol. 11, 49–54
	cCorrectly detected targets in the Bells Test; performed on average 106 days post stroke
	dMcNemar's test: statistical comparison of left-sided and right-sided omissions analysed separately for each participant and method; statistically significant differences marked in bold
	RH = right hemisphere stroke patients; LH = left hemisphere stroke patients; C = healthy controls; L = left hemifield; R = right hemifield; F = frontal lobe; T = temporal lobe; P = parietal lobe; O = occipital lobe; In = insula; B = basal ganglia; SF = Sylvian fissure
	IC = internal capsule; BS = brain stem; Th = thalamus; CoRa = corona radiata; CB = cerebellum; I = ischemic stroke; H = intracerebral hemorrhagic stroke; H* = subarachnoid hemorrhagic stroke; MCA = middle cerebral artery; ACA = anterior cerebral artery; N/A = not assessed
